# Supplementary material for: Effect of Oleylamine on the Surface Chemistry, Morphology, Electronic Structure, and Magnetic Properties of Cobalt Ferrite Nanoparticles
Source: Nanomaterials (Basel). 2022 Aug 31;12(17):3015. doi: 10.3390/nano12173015 (PMC9458106; doi:10.3390/nano12173015)
Supplement: Supplementary file 1 [file nanomaterials-12-03015-s001.zip]

Archive with 1 entries (1 files):
- nanomaterials-1763572-supplementary.pdf
